# Supplementary material for: Batch-Mask: Automated Image Segmentation for Organisms with Limbless or Non-Standard Body Forms
Source: Integr Comp Biol. 2022 May 16;62(4):1111–20. doi: 10.1093/icb/icac036 (PMC9617216; doi:10.1093/icb/icac036)
Supplement: icac036_Supplemental_File [file icac036_supplemental_file.zip]

Archive with 2 entries (2 files):
- icb-2022-0022-File002.pdf
- icb-2022-0022-File003.zip
